# Supplementary material for: Bacillus subtilis: As an Efficient Bacterial Strain for the Reclamation of Water Loaded with Textile Azo Dye, Orange II
Source: Int J Mol Sci. 2022 Sep 13;23(18):10637. doi: 10.3390/ijms231810637 (PMC9505759; doi:10.3390/ijms231810637)
Supplement: Supplementary file 1 [file ijms-23-10637-s001.zip]

Archive with 1 entries (1 files):
- ijms-1886738-supplementary-done.pdf
